# Supplementary material for: Improving N-terminal protein annotation of Plasmodium species based on signal peptide prediction of orthologous proteins
Source: Malar J. 2012 Nov 15;11:375. doi: 10.1186/1475-2875-11-375 (PMC3529677; doi:10.1186/1475-2875-11-375)
Supplement: Additional file 2 — Description of PCR conditions used to validate new gene models. Sequences of primers, amplicon sizes, annealing temperatures and number of cycles used in amplifications of seven new gene models are showed. For each gene model were used three forward primers (control, before and after) and the same reverse primer. [file 1475-2875-11-375-S2.xls]

## Sheet: Planilha1
Table S1 Description of PCR conditions used to validate new gene models
PlasmoDB Gene ID	Primer pair	Forward (5' → 3')	Reverse (5' → 3')	Amplicon size (bp)	Annealing temperature (°C)	Cycles
PVX_081500	Control*	CCACTGCGAAGGAAGCACATTCG	GCTTCCCATTTGCCAGGCGATG	338	60.0	40
	Before	CCTCCATCGCGTACAGAGACCTC		798	60.0
	After	TGGCTAGCGAAGGAGCTGTCAAAC		453	60.0
PVX_083205	Control	CCAGACAGGAAGTTGCCATTTAAAG	CTGCCATTGTCCCAAAATATTCAC	915	59.0	35
	Before	CTTGCCATTTGTTATCCGCTTCTC		1011	59.0	35
	After	ATGGTGAGATTCCTCAATTTGATC		975	59.0	35
PVX_083025	Control	AGCTACGATGCGGAAGAAAAGCTG	TCCCCAAATCGGCGGAAACTTC	421	58.0	30
	Before	GCAAAATTGTACGCAAAACTATGCGC		483	58.0	30
	After	TGTGCGCTGTCATTCGAAGAAAG		670	62.0	30
PVX_002580	Control	AAACCCGGGCACACACATCGATG	TTCCGTCCCTCACGTACGCTG	657	64.0	35
	Before	CTTAAAGGAGTGCACCATCGCTGC		801	64.0	35
	After	CCCGCCGTTCCCACGTTTG		961	62.0	35
PVX_118150	Control	GTGTTTAAGTACAGCCATATTCAC	GCTTTTGATGAGCCTGATTTG	958	60.0	33
	Before	ACCCTCCACGATGTTTTTATG		1027	60.0
	After	AAAAATATAAGGCTGTTTAGGAAGAC		1014	60.0
PVX_100770	Control	ACGAGTTTAAGAACAACGTGGAGG	TGTAACGAATGTACTTGCTGATCCC	297	61.0	30
	Before	TCTCACCACCCACACTACTTCC		423	61.0
	After	TTTTGCTTCCTCTTCCTGCCCC		433	61.0
PVX_116975	Control	CTAGCCACGACGGAGAGAGGG	TGTCGTCCCTAAAGCCGAAGGTG	210	62.0	29
	Before	AAAGATAGCACGGGTGATTGCACA		369	62.0
	After	GCCTCCTGTACCAGAAAAATGAACTACC		514	62.0
* [Mg2+] = 2.5mM, whereas all other reactions were done at 1.5mM
** [dNTPs] = 0.45mM, whereas all other reactions were done at 0.2mM
