# Supplementary material for: Improving N-terminal protein annotation of Plasmodium species based on signal peptide prediction of orthologous proteins
Source: Malar J. 2012 Nov 15;11:375. doi: 10.1186/1475-2875-11-375 (PMC3529677; doi:10.1186/1475-2875-11-375)
Supplement: Additional file 4 — Reannotated proteins with orthologs validated experimentally based on ApiLoc. Reannotated proteins from orthologous groups previously showing mixed signal peptide prediction are shown. This information includes the status of each group after proteins reannotation, the protein reannotated from each group with their species and SP prediction status before and after annotation and the description of the orthologous proteins experimentally validated based on ApiLoc information. Species: Pb – Plasmodium berghei, Pf – Plasmodium falciparum, Pk – Plasmodium knowlesi, Pv – Plasmodium vivax, and Py – Plasmodium yoelii. [file 1475-2875-11-375-S4.xls]

## Sheet: Planilha1
Table S3 Reannotated proteins with orthologs validated experimentally based on ApiLoc
Ortholog group	Group status After	Reannotated proteins					Experimentally validated orthologs			Localization description in Apiloc
		PlasmoDB Gene ID	Species	SP prediction			PlasmoDB Gene IDs	Species	SP predictions
				Before	After
OG4_10640	MIXED	PBANKA_040570	Pb	+	+		PFC0310c	Pf	+	apicoplast and not mitochondrion during early schizont and trophozoite, apicoplast lumen
OG4_19172	Positive	PKH_126600	Pk	-	+		PF14_0382	Pf	+	apicoplast and not mitochondrion during schizont and trophozoite
OG4_22398	Positive	PKH_124170	Pk	+	+		PF14_0607	Pf	+	erythrocyte cytosol during 18-36 hours after merozoite invasion, parasitophorous vacuole
OG4_26765	Positive	PKH_131750	Pk	-	+		PFB0100c	Pf	+	erythrocyte cytosol during early schizont, erythrocyte plasma membrane during ring and schizont and trophozoite, cytoplasmic side of erythrocyte membrane and maurers cleft, erythrocyte cytoplasm and food vacuole during late trophozoite, parasitophorous vacuole during early trophozoite and late trophozoite and ring and trophozoite, not erythrocyte cytoplasm during early trophozoite and ring, paras…
OG4_48202	Positive	PKH_102490	Pk	-	+		PFE0395c	Pf	+	merozoite surface during late schizont and merozoite, apical during early schizont and late schizont and merozoite, not parasite plasma membrane during early schizont
OG4_48203	Positive	PKH_041100	Pk	-	+		PFB0405w	Pf	+	parasite plasma membrane during female gametocyte and gamete and gametocyte and gametocyte stage iv and male gametocyte
OG4_10180	Positive	PVX_082960	Pv	-	+		MAL13P1.206	Pf	+	parasite plasma membrane during intraerythrocytic
OG4_10672	Positive	PVX_091840	Pv	-	+		PF11_0256; PY00819	Pf; Py	+; +	nowhere except apicoplast during intraerythrocytic; nowhere except apicoplast during hepatocyte schizont and salivary gland sporozoite, during not schizont
OG4_10812	Positive	PVX_092685	Pv	-	+		PF11_0427	Pf	+	endoplasmic reticulum
OG4_10837	Positive	PVX_084510	Pv	-	+		PFL0480w	Pf	+	mitochondrion, apicoplast and not mitochondrion during schizont and trophozoite
OG4_11632	Positive	PVX_098840	Pv	-	+		PFI0380c	Pf	+	during not schizont and not trophozoite, apicoplast during ring
OG4_12159	Positive	PVX_100925	Pv	-	+		PFL1915w	Pf	+	apicoplast during intraerythrocytic
OG4_12828	Positive	PVX_123795	Pv	-	+		PFL1120c	Pf	+	apicoplast during intraerythrocytic
OG4_19172	Positive	PVX_118475	Pv	-	+		PF14_0382	Pf	+	apicoplast and not mitochondrion during schizont and trophozoite
OG4_21586	Positive	PVX_091435	Pv	-	+		PF11_0168; PY02159	Pf; Py	+; +	moving junction during invasion and merozoite invasion, rhoptry neck during extracellular merozoite and late schizont and schizont and segmenter, not rhoptry bulb during extracellular merozoite and segmenter, microneme and rhoptry during merozoite; rhoptry neck during schizont, apical during late schizont
OG4_22398	Positive	PVX_117270	Pv	+	+		PF14_0607	Pf	+	erythrocyte cytosol during 18-36 hours after merozoite invasion, parasitophorous vacuole
OG4_23359	Positive	PVX_001780	Pv	-	+		PF10_0177b	Pf	+	perinuclear during intraerythrocytic
OG4_42735	MIXED	PVX_000745	Pv	-	+		PFD0495c	Pf	-	cytoplasm and erythrocyte cytoplasmic structure during intraerythrocytic, erythrocyte cytosol during 18-36 hours after merozoite invasion and intraerythrocytic
OG4_43617	MIXED	PVX_084315	Pv	-	+		PFL0285w	Pf	-	apicoplast during merozoite and schizont and trophozoite
OG4_48162	MIXED	PVX_117660	Pv	+	+		PF14_0534	Pf	-	residual body during very late post-mitotic schizont, mitochondrion during ring and schizont and trophozoite
OG4_54213	Positive	PVX_090075	Pv	-	+		PFD0955w	Pf	+	rhoptry neck and not rhoptry bulb during late trophozoite or schizont, rhoptry during late schizont
OG4_84674	Positive	PVX_115165	Pv	-	+		PF13_0338	Pf	+	during ring, merozoite surface during late schizont, parasite plasma membrane during merozoite
OG4_10672	Positive	PY00819	Py	-	+		PF11_0256	Pf	+	nowhere except apicoplast during intraerythrocytic
OG4_10812	Positive	PY00944	Py	-	+		PF11_0427	Pf	+	endoplasmic reticulum
OG4_10856	MIXED	PY02528	Py	-	+		PFF0360w	Pf	+	mitochondrion during intraerythrocytic, apicoplast and not mitochondrion
OG4_10917	Positive	PY04302	Py	-	+		PF14_0381	Pf	+	apicoplast and not mitochondrion during schizont and trophozoite
OG4_15900	Positive	PY06430	Py	-	+		PF14_0063	Pf	+	apicoplast
OG4_21677	MIXED	PY00454	Py	+	+		PBANKA_100630	Pb	+	microneme and not rhoptry during salivary gland sporozoite, during salivary gland sporozoite and not merozoite and not midgut sporozoite and not ookinete
OG4_22398	Positive	PY06776	Py	-	+		PF14_0607	Pf	+	erythrocyte cytosol during 18-36 hours after merozoite invasion, parasitophorous vacuole
OG4_23349	Positive	PY05180	Py	-	+		PBANKA_082420	Pb	+	microneme during ookinete
OG4_23361	MIXED	PY00441	Py	-	+		PFB0475c	Pf	+	apical during extracellular merozoite and late schizont
OG4_24016	Positive	PY01850	Py	-	+		PF13_0180	Pf	+	apicoplast and not mitochondrion during ring and schizont
OG4_25190	Positive	PY05738	Py	-	+		PFB0680w	Pf	+	cytoplasm during trophozoite, during not late ring, parasitophorous vacuole during early ring, apical during schizont, rhoptry neck during merozoite
OG4_25260	Positive	PY03879	Py	-	+		PF10_0363	Pf	+	apicoplast and not mitochondrion during intraerythrocytic
OG4_27696	Positive	PY00697	Py	-	+		PFE1460w	Pf	+	apicoplast during trophozoite
OG4_34347	MIXED	PY02282	Py	-	+		MAL8P1.73	Pf	-	rhoptry neck and not rhoptry bulb during extracellular merozoite
OG4_42709	Positive	PY01808	Py	-	+		PFL2505c	Pf	+	parasitophorous vacuole during ring, rhoptry bulb and not rhoptry neck during schizont
OG4_42735	MIXED	PY04086	Py	-	+		PFD0495c	Pf	-	cytoplasm and erythrocyte cytoplasmic structure during intraerythrocytic, erythrocyte cytosol during 18-36 hours after merozoite invasion and intraerythrocytic
OG4_46055	Positive	PY03873	Py	-	+		PBANKA_141830	Pb	+	rhoptry during merozoite
OG4_46501	Positive	PY00539	Py	-	+		PF08_0067	Pf	+	apicoplast
OG4_10575	Negative	PKH_120830	Pk	-	-		MAL13P1.231	Pf	-	endoplasmic reticulum during ring and schizont and trophozoite
OG4_10611	MIXED	PKH_093070	Pk	-	-		PF11_0339	Pf	-	mitochondrion during intraerythrocytic
OG4_34375	Negative	PKH_124540	Pk	+	-		PF14_0578	Pf	-	inner membrane complex during extracellular merozoite and late schizont
OG4_43617	MIXED	PKH_130420	Pk	+	-		PFL0285w	Pf	-	apicoplast during merozoite and schizont and trophozoite
OG4_10425	Negative	PVX_081665	Pv	+	-		MAL7P1.150	Pf	-	mitochondrion and not apicoplast during schizont and trophozoite
OG4_10575	Negative	PVX_083205	Pv	-	-		MAL13P1.231	Pf	-	endoplasmic reticulum during ring and schizont and trophozoite
OG4_10790	Negative	PVX_089930	Pv	+	-		PFD0810w	Pf	-	cytoplasmic vesicle and erythrocyte cytoplasmic vesicle during ring and schizont, endoplasmic reticulum and not erythrocyte cytoplasm during merozoite and ring and schizont and trophozoite
OG4_43900	MIXED	PVX_097920	Pv	-	-		PFE0355c	Pf	-	parasitophorous vacuole
OG4_10575	Negative	PY02510	Py	+	-		MAL13P1.231	Pf	-	endoplasmic reticulum during ring and schizont and trophozoite
OG4_10789	Negative	PY05100	Py	+	-		PFD0311w	Pf	-	cytosol and not food vacuole during ring and schizont and trophozoite
OG4_10790	Negative	PY04367	Py	-	-		PFD0810w	Pf	-	cytoplasmic vesicle and erythrocyte cytoplasmic vesicle during ring and schizont, endoplasmic reticulum and not erythrocyte cytoplasm during merozoite and ring and schizont and trophozoite
OG4_11252	Negative	PY01870	Py	+	-		PBANKA_121770	Pb	-	p-body during macrogametocyte
OG4_11854	MIXED	PY05787	Py	-	-		PF07_0047	Pf	+	apicoplast
OG4_12953	Negative	PY05452	Py	+	-		PBANKA_144400; PFL1420w	Pb; Pf	-; -	parasitophorous vacuole during schizont and trophozoite; maurers cleft during ring and trophozoite
OG4_13750	MIXED	PY03772	Py	-	-		PFL1465c	Pf	-	mitochondrial matrix and mitochondrion and not mitochondrial membrane, cytosol during ring and schizont and trophozoite, during not ring
OG4_23358	Negative	PY03207	Py	+	-		PFI1565w	Pf	-	non-invasion-related localisation and not apical and not inner membrane complex and not merozoite surface during extracellular merozoite and late schizont
OG4_36196	Negative	PY04971	Py	+	-		MAL13P1.185	Pf	-	cytoplasm and nucleus during late ring and schizont and segmenter and trophozoite
