# Supplementary material for: Improving N-terminal protein annotation of Plasmodium species based on signal peptide prediction of orthologous proteins
Source: Malar J. 2012 Nov 15;11:375. doi: 10.1186/1475-2875-11-375 (PMC3529677; doi:10.1186/1475-2875-11-375)
Supplement: Additional file 5 — Classification of orthologous groups after protein reannotations and optimization of signal peptide prediction parameters. Classification of each orthologous group according to signal peptide prediction of their proteins in Positive (all proteins of the group showed predicted signal peptide); Negative (all proteins of the group showed prediction of absence of signal peptide); Mixed (proteins with or without predicted signal peptide in the same group). The classifications were performed before reannotation, after reannotation and after optimization of signal peptide parameters of prediction. Classification of group category after visual inspection showed groups without proteins misannotated (No misannotations); groups with all misannotated proteins corrected (Reannotated); groups with one or more proteins still misannotated (Partially reannotated). [file 1475-2875-11-375-S5.xls]

## Sheet: Sheet1
Table S4 Classification of orthologous groups after protein reannotations and optimization of signal peptide prediction parameters
Ortholog group	Original Classification	After Reannotation	After Optimization	CATEGORY (Inspection)
OG4_10085	Mixed	Mixed	Mixed	No misannotations
OG4_10111	Mixed	Mixed	Mixed	No misannotations
OG4_10235	Mixed	Mixed	Mixed	Reannotated
OG4_10236	Mixed	Mixed	Mixed	Reannotated
OG4_10271	Mixed	Mixed	Mixed	Partially reannotated
OG4_10273	Mixed	Mixed	Mixed	Reannotated
OG4_10352	Mixed	Mixed	Mixed	No misannotations
OG4_10436	Mixed	Mixed	Mixed	No misannotations
OG4_10447	Mixed	Mixed	Mixed	No misannotations
OG4_10492	Mixed	Mixed	Mixed	No misannotations
OG4_10497	Mixed	Mixed	Mixed	Partially reannotated
OG4_10540	Mixed	Mixed	Mixed	Partially reannotated
OG4_10541	Mixed	Mixed	Mixed	No misannotations
OG4_10568	Mixed	Mixed	Mixed	Partially reannotated
OG4_10595	Mixed	Mixed	Mixed	No misannotations
OG4_10611	Mixed	Mixed	Mixed	Reannotated
OG4_10633	Mixed	Mixed	Mixed	No misannotations
OG4_10640	Mixed	Mixed	Mixed	Partially reannotated
OG4_10714	Mixed	Mixed	Mixed	No misannotations
OG4_10729	Mixed	Mixed	Mixed	Reannotated
OG4_10734	Mixed	Mixed	Mixed	Partially reannotated
OG4_10760	Mixed	Mixed	Mixed	Partially reannotated
OG4_10856	Mixed	Mixed	Mixed	Reannotated
OG4_10926	Mixed	Mixed	Mixed	No misannotations
OG4_11003	Mixed	Mixed	Mixed	No misannotations
OG4_11013	Mixed	Mixed	Mixed	Partially reannotated
OG4_11041	Mixed	Mixed	Mixed	No misannotations
OG4_11095	Mixed	Mixed	Mixed	No misannotations
OG4_11105	Mixed	Mixed	Mixed	Partially reannotated
OG4_11154	Mixed	Mixed	Mixed	Reannotated
OG4_11305	Mixed	Mixed	Mixed	Reannotated
OG4_11362	Mixed	Mixed	Mixed	Partially reannotated
OG4_11412	Mixed	Mixed	Mixed	Partially reannotated
OG4_11463	Mixed	Mixed	Mixed	Reannotated
OG4_11580	Mixed	Mixed	Mixed	No misannotations
OG4_11597	Mixed	Mixed	Mixed	Reannotated
OG4_11602	Mixed	Mixed	Mixed	Reannotated
OG4_11641	Mixed	Mixed	Mixed	Inconclusive
OG4_11652	Mixed	Mixed	Mixed	Partially reannotated
OG4_11702	Mixed	Mixed	Mixed	Partially reannotated
OG4_11787	Mixed	Mixed	Mixed	Reannotated
OG4_11794	Mixed	Mixed	Mixed	No misannotations
OG4_11835	Mixed	Mixed	Mixed	Reannotated
OG4_11854	Mixed	Mixed	Mixed	Reannotated
OG4_11865	Mixed	Mixed	Mixed	No misannotations
OG4_11866	Mixed	Mixed	Mixed	No misannotations
OG4_118708	Mixed	Mixed	Mixed	Inconclusive
OG4_118831	Mixed	Mixed	Mixed	Inconclusive
OG4_118834	Mixed	Mixed	Mixed	No misannotations
OG4_118835	Mixed	Mixed	Mixed	No misannotations
OG4_118854	Mixed	Mixed	Mixed	No misannotations
OG4_11955	Mixed	Mixed	Mixed	Partially reannotated
OG4_11990	Mixed	Mixed	Mixed	No misannotations
OG4_12083	Mixed	Mixed	Mixed	No misannotations
OG4_12090	Mixed	Mixed	Mixed	Reannotated
OG4_12248	Mixed	Mixed	Mixed	No misannotations
OG4_12526	Mixed	Mixed	Mixed	Reannotated
OG4_12607	Mixed	Mixed	Mixed	No misannotations
OG4_12981	Mixed	Mixed	Mixed	Inconclusive
OG4_13174	Mixed	Mixed	Mixed	Partially reannotated
OG4_13205	Mixed	Mixed	Mixed	No misannotations
OG4_13232	Mixed	Mixed	Mixed	Partially reannotated
OG4_13447	Mixed	Mixed	Mixed	No misannotations
OG4_13660	Mixed	Mixed	Mixed	Reannotated
OG4_13670	Mixed	Mixed	Mixed	No misannotations
OG4_13743	Mixed	Mixed	Mixed	Reannotated
OG4_13757	Mixed	Mixed	Mixed	No misannotations
OG4_13789	Mixed	Mixed	Mixed	Reannotated
OG4_13832	Mixed	Mixed	Mixed	No misannotations
OG4_14273	Mixed	Mixed	Mixed	No misannotations
OG4_14699	Mixed	Mixed	Mixed	Partially reannotated
OG4_15043	Mixed	Mixed	Mixed	Partially reannotated
OG4_15045	Mixed	Mixed	Mixed	Reannotated
OG4_16216	Mixed	Mixed	Mixed	Reannotated
OG4_17760	Mixed	Mixed	Mixed	No misannotations
OG4_17904	Mixed	Mixed	Mixed	No misannotations
OG4_17978	Mixed	Mixed	Mixed	Partially reannotated
OG4_19700	Mixed	Mixed	Mixed	Reannotated
OG4_19709	Mixed	Mixed	Mixed	Partially reannotated
OG4_21069	Mixed	Mixed	Mixed	No misannotations
OG4_21677	Mixed	Mixed	Mixed	Reannotated
OG4_21685	Mixed	Mixed	Mixed	Partially reannotated
OG4_22103	Mixed	Mixed	Mixed	Partially reannotated
OG4_22396	Mixed	Mixed	Mixed	Inconclusive
OG4_22942	Mixed	Mixed	Mixed	No misannotations
OG4_23353	Mixed	Mixed	Mixed	No misannotations
OG4_23357	Mixed	Mixed	Mixed	No misannotations
OG4_23361	Mixed	Mixed	Mixed	Reannotated
OG4_23369	Mixed	Mixed	Mixed	Reannotated
OG4_24014	Mixed	Mixed	Mixed	Partially reannotated
OG4_24035	Mixed	Mixed	Mixed	Partially reannotated
OG4_24233	Mixed	Mixed	Mixed	Partially reannotated
OG4_25065	Mixed	Mixed	Mixed	Reannotated
OG4_25441	Mixed	Mixed	Mixed	Reannotated
OG4_27826	Mixed	Mixed	Mixed	Partially reannotated
OG4_27865	Mixed	Mixed	Mixed	Reannotated
OG4_27876	Mixed	Mixed	Mixed	Reannotated
OG4_27884	Mixed	Mixed	Mixed	Partially reannotated
OG4_27887	Mixed	Mixed	Mixed	No misannotations
OG4_27903	Mixed	Mixed	Mixed	Reannotated
OG4_27915	Mixed	Mixed	Mixed	Partially reannotated
OG4_29314	Mixed	Mixed	Mixed	Partially reannotated
OG4_29728	Mixed	Mixed	Mixed	Partially reannotated
OG4_30639	Mixed	Mixed	Mixed	Reannotated
OG4_30673	Mixed	Mixed	Mixed	No misannotations
OG4_30685	Mixed	Mixed	Mixed	Reannotated
OG4_30686	Mixed	Mixed	Mixed	Partially reannotated
OG4_33220	Mixed	Mixed	Mixed	Reannotated
OG4_33294	Mixed	Mixed	Mixed	No misannotations
OG4_33740	Mixed	Mixed	Mixed	Partially reannotated
OG4_34289	Mixed	Mixed	Mixed	Reannotated
OG4_34318	Mixed	Mixed	Mixed	Partially reannotated
OG4_34337	Mixed	Mixed	Mixed	Partially reannotated
OG4_34347	Mixed	Mixed	Mixed	Reannotated
OG4_36517	Mixed	Mixed	Mixed	No misannotations
OG4_36522	Mixed	Mixed	Mixed	Reannotated
OG4_37098	Mixed	Mixed	Mixed	No misannotations
OG4_37510	Mixed	Mixed	Mixed	Partially reannotated
OG4_37638	Mixed	Mixed	Mixed	Partially reannotated
OG4_37658	Mixed	Mixed	Mixed	Reannotated
OG4_37679	Mixed	Mixed	Mixed	Reannotated
OG4_37701	Mixed	Mixed	Mixed	Partially reannotated
OG4_37740	Mixed	Mixed	Mixed	Inconclusive
OG4_37949	Mixed	Mixed	Mixed	No misannotations
OG4_38474	Mixed	Mixed	Mixed	No misannotations
OG4_38475	Mixed	Mixed	Mixed	No misannotations
OG4_38626	Mixed	Mixed	Mixed	Reannotated
OG4_38838	Mixed	Mixed	Mixed	Reannotated
OG4_38863	Mixed	Mixed	Mixed	No misannotations
OG4_38906	Mixed	Mixed	Mixed	Reannotated
OG4_38947	Mixed	Mixed	Mixed	Partially reannotated
OG4_39681	Mixed	Mixed	Mixed	Reannotated
OG4_39696	Mixed	Mixed	Mixed	Partially reannotated
OG4_39697	Mixed	Mixed	Mixed	Partially reannotated
OG4_40521	Mixed	Mixed	Mixed	Partially reannotated
OG4_41244	Mixed	Mixed	Mixed	Partially reannotated
OG4_41384	Mixed	Mixed	Mixed	Partially reannotated
OG4_41655	Mixed	Mixed	Mixed	Partially reannotated
OG4_41669	Mixed	Mixed	Mixed	Partially reannotated
OG4_41949	Mixed	Mixed	Mixed	Reannotated
OG4_42319	Mixed	Mixed	Mixed	Partially reannotated
OG4_42457	Mixed	Mixed	Mixed	Partially reannotated
OG4_42688	Mixed	Mixed	Mixed	Partially reannotated
OG4_42704	Mixed	Mixed	Mixed	No misannotations
OG4_42713	Mixed	Mixed	Mixed	Reannotated
OG4_42735	Mixed	Mixed	Mixed	Reannotated
OG4_42781	Mixed	Mixed	Mixed	No misannotations
OG4_42794	Mixed	Mixed	Mixed	Partially reannotated
OG4_42798	Mixed	Mixed	Mixed	Inconclusive
OG4_42799	Mixed	Mixed	Mixed	Partially reannotated
OG4_42822	Mixed	Mixed	Mixed	Reannotated
OG4_42827	Mixed	Mixed	Mixed	Reannotated
OG4_42834	Mixed	Mixed	Mixed	No misannotations
OG4_43332	Mixed	Mixed	Mixed	Reannotated
OG4_43353	Mixed	Mixed	Mixed	Inconclusive
OG4_43617	Mixed	Mixed	Mixed	Reannotated
OG4_43900	Mixed	Mixed	Mixed	Reannotated
OG4_44836	Mixed	Mixed	Mixed	Inconclusive
OG4_45592	Mixed	Mixed	Mixed	No misannotations
OG4_45842	Mixed	Mixed	Mixed	Reannotated
OG4_45877	Mixed	Mixed	Mixed	No misannotations
OG4_45940	Mixed	Mixed	Mixed	No misannotations
OG4_46189	Mixed	Mixed	Mixed	Reannotated
OG4_46194	Mixed	Mixed	Mixed	No misannotations
OG4_46404	Mixed	Mixed	Mixed	Partially reannotated
OG4_47034	Mixed	Mixed	Mixed	No misannotations
OG4_47215	Mixed	Mixed	Mixed	Partially reannotated
OG4_47305	Mixed	Mixed	Mixed	Reannotated
OG4_47490	Mixed	Mixed	Mixed	Reannotated
OG4_47498	Mixed	Mixed	Mixed	No misannotations
OG4_47499	Mixed	Mixed	Mixed	Partially reannotated
OG4_47529	Mixed	Mixed	Mixed	Reannotated
OG4_47966	Mixed	Mixed	Mixed	Partially reannotated
OG4_47967	Mixed	Mixed	Mixed	Partially reannotated
OG4_47993	Mixed	Mixed	Mixed	No misannotations
OG4_48015	Mixed	Mixed	Mixed	Partially reannotated
OG4_48031	Mixed	Mixed	Mixed	Partially reannotated
OG4_48096	Mixed	Mixed	Mixed	Partially reannotated
OG4_48136	Mixed	Mixed	Mixed	Partially reannotated
OG4_48167	Mixed	Mixed	Mixed	Partially reannotated
OG4_48170	Mixed	Mixed	Mixed	No misannotations
OG4_48182	Mixed	Mixed	Mixed	Reannotated
OG4_48187	Mixed	Mixed	Mixed	No misannotations
OG4_48195	Mixed	Mixed	Mixed	Reannotated
OG4_48200	Mixed	Mixed	Mixed	No misannotations
OG4_48223	Mixed	Mixed	Mixed	No misannotations
OG4_48227	Mixed	Mixed	Mixed	No misannotations
OG4_48231	Mixed	Mixed	Mixed	Reannotated
OG4_48232	Mixed	Mixed	Mixed	No misannotations
OG4_48234	Mixed	Mixed	Mixed	No misannotations
OG4_48244	Mixed	Mixed	Mixed	No misannotations
OG4_48251	Mixed	Mixed	Mixed	No misannotations
OG4_48264	Mixed	Mixed	Mixed	Partially reannotated
OG4_48287	Mixed	Mixed	Mixed	No misannotations
OG4_48323	Mixed	Mixed	Mixed	Partially reannotated
OG4_48336	Mixed	Mixed	Mixed	Partially reannotated
OG4_48337	Mixed	Mixed	Mixed	Reannotated
OG4_48338	Mixed	Mixed	Mixed	Reannotated
OG4_48377	Mixed	Mixed	Mixed	Reannotated
OG4_48382	Mixed	Mixed	Mixed	No misannotations
OG4_48395	Mixed	Mixed	Mixed	Reannotated
OG4_48397	Mixed	Mixed	Mixed	No misannotations
OG4_48425	Mixed	Mixed	Mixed	Reannotated
OG4_48446	Mixed	Mixed	Mixed	Partially reannotated
OG4_48468	Mixed	Mixed	Mixed	No misannotations
OG4_48470	Mixed	Mixed	Mixed	Partially reannotated
OG4_48490	Mixed	Mixed	Mixed	Partially reannotated
OG4_48505	Mixed	Mixed	Mixed	Inconclusive
OG4_54803	Mixed	Mixed	Mixed	No misannotations
OG4_54817	Mixed	Mixed	Mixed	Reannotated
OG4_54818	Mixed	Mixed	Mixed	Reannotated
OG4_54824	Mixed	Mixed	Mixed	Inconclusive
OG4_54858	Mixed	Mixed	Mixed	Partially reannotated
OG4_54883	Mixed	Mixed	Mixed	No misannotations
OG4_54885	Mixed	Mixed	Mixed	Partially reannotated
OG4_54901	Mixed	Mixed	Mixed	Inconclusive
OG4_54902	Mixed	Mixed	Mixed	No misannotations
OG4_54921	Mixed	Mixed	Mixed	Partially reannotated
OG4_54951	Mixed	Mixed	Mixed	Reannotated
OG4_64939	Mixed	Mixed	Mixed	No misannotations
OG4_64941	Mixed	Mixed	Mixed	Reannotated
OG4_68014	Mixed	Mixed	Mixed	Inconclusive
OG4_84495	Mixed	Mixed	Mixed	Inconclusive
OG4_84533	Mixed	Mixed	Mixed	Inconclusive
OG4_84653	Mixed	Mixed	Mixed	No misannotations
OG4_84662	Mixed	Mixed	Mixed	Partially reannotated
OG4_84688	Mixed	Mixed	Mixed	Inconclusive
OG4_84707	Mixed	Mixed	Mixed	Inconclusive
OG4_10284	Mixed	Mixed	Negative	No misannotations
OG4_10333	Mixed	Mixed	Negative	No misannotations
OG4_10442	Mixed	Mixed	Negative	Reannotated
OG4_10453	Mixed	Mixed	Negative	No misannotations
OG4_10459	Mixed	Mixed	Negative	No misannotations
OG4_10598	Mixed	Mixed	Negative	No misannotations
OG4_10698	Mixed	Mixed	Negative	No misannotations
OG4_10889	Mixed	Mixed	Negative	Reannotated
OG4_10902	Mixed	Mixed	Negative	No misannotations
OG4_11132	Mixed	Mixed	Negative	No misannotations
OG4_11435	Mixed	Mixed	Negative	Partially reannotated
OG4_11500	Mixed	Mixed	Negative	No misannotations
OG4_11556	Mixed	Mixed	Negative	No misannotations
OG4_11679	Mixed	Mixed	Negative	Reannotated
OG4_11876	Mixed	Mixed	Negative	Reannotated
OG4_118776	Mixed	Mixed	Negative	No misannotations
OG4_118779	Mixed	Mixed	Negative	No misannotations
OG4_118823	Mixed	Mixed	Negative	No misannotations
OG4_11909	Mixed	Mixed	Negative	Reannotated
OG4_11952	Mixed	Mixed	Negative	Partially reannotated
OG4_11964	Mixed	Mixed	Negative	No misannotations
OG4_12588	Mixed	Mixed	Negative	No misannotations
OG4_12722	Mixed	Mixed	Negative	No misannotations
OG4_13380	Mixed	Mixed	Negative	No misannotations
OG4_13750	Mixed	Mixed	Negative	Reannotated
OG4_17941	Mixed	Mixed	Negative	No misannotations
OG4_23343	Mixed	Mixed	Negative	Reannotated
OG4_25537	Mixed	Mixed	Negative	Reannotated
OG4_27797	Mixed	Mixed	Negative	No misannotations
OG4_27838	Mixed	Mixed	Negative	No misannotations
OG4_27841	Mixed	Mixed	Negative	No misannotations
OG4_27842	Mixed	Mixed	Negative	No misannotations
OG4_30711	Mixed	Mixed	Negative	No misannotations
OG4_37696	Mixed	Mixed	Negative	Reannotated
OG4_38616	Mixed	Mixed	Negative	Partially reannotated
OG4_38862	Mixed	Mixed	Negative	No misannotations
OG4_39713	Mixed	Mixed	Negative	Partially reannotated
OG4_41265	Mixed	Mixed	Negative	No misannotations
OG4_41528	Mixed	Mixed	Negative	Reannotated
OG4_46890	Mixed	Mixed	Negative	Reannotated
OG4_47593	Mixed	Mixed	Negative	No misannotations
OG4_48119	Mixed	Mixed	Negative	No misannotations
OG4_48162	Mixed	Mixed	Negative	Reannotated
OG4_48269	Mixed	Mixed	Negative	No misannotations
OG4_48453	Mixed	Mixed	Negative	No misannotations
OG4_48476	Mixed	Mixed	Negative	Partially reannotated
OG4_50712	Mixed	Mixed	Negative	No misannotations
OG4_64988	Mixed	Mixed	Negative	No misannotations
OG4_74380	Mixed	Mixed	Negative	Partially reannotated
OG4_83827	Mixed	Mixed	Negative	Reannotated
OG4_10135	Mixed	Mixed	Positive	Reannotated
OG4_11573	Mixed	Mixed	Positive	Reannotated
OG4_13559	Mixed	Mixed	Positive	Reannotated
OG4_13658	Mixed	Mixed	Positive	No misannotations
OG4_24426	Mixed	Mixed	Positive	No misannotations
OG4_25018	Mixed	Mixed	Positive	No misannotations
OG4_27861	Mixed	Mixed	Positive	Reannotated
OG4_32725	Mixed	Mixed	Positive	No misannotations
OG4_33755	Mixed	Mixed	Positive	No misannotations
OG4_48471	Mixed	Mixed	Positive	No misannotations
OG4_54935	Mixed	Mixed	Positive	Reannotated
OG4_10246	Mixed	Negative	Negative	Reannotated
OG4_10290	Mixed	Negative	Negative	Reannotated
OG4_10425	Mixed	Negative	Negative	Reannotated
OG4_10467	Mixed	Negative	Negative	Reannotated
OG4_10475	Mixed	Negative	Negative	Reannotated
OG4_10560	Mixed	Negative	Negative	Reannotated
OG4_10575	Mixed	Negative	Negative	Reannotated
OG4_10678	Mixed	Negative	Negative	Reannotated
OG4_10789	Mixed	Negative	Negative	Reannotated
OG4_10790	Mixed	Negative	Negative	Reannotated
OG4_10840	Mixed	Negative	Negative	Reannotated
OG4_10853	Mixed	Negative	Negative	Reannotated
OG4_10903	Mixed	Negative	Negative	Reannotated
OG4_11112	Mixed	Negative	Negative	Reannotated
OG4_11162	Mixed	Negative	Negative	Reannotated
OG4_11174	Mixed	Negative	Negative	Reannotated
OG4_11207	Mixed	Negative	Negative	Reannotated
OG4_11231	Mixed	Negative	Negative	Reannotated
OG4_11238	Mixed	Negative	Negative	Reannotated
OG4_11252	Mixed	Negative	Negative	Reannotated
OG4_11290	Mixed	Negative	Negative	Reannotated
OG4_11682	Mixed	Negative	Negative	Reannotated
OG4_11727	Mixed	Negative	Negative	Reannotated
OG4_118767	Mixed	Negative	Negative	Reannotated
OG4_11947	Mixed	Negative	Negative	Reannotated
OG4_12106	Mixed	Negative	Negative	Reannotated
OG4_12295	Mixed	Negative	Negative	Reannotated
OG4_12390	Mixed	Negative	Negative	Reannotated
OG4_12953	Mixed	Negative	Negative	Reannotated
OG4_14813	Mixed	Negative	Negative	Reannotated
OG4_16178	Mixed	Negative	Negative	Reannotated
OG4_16348	Mixed	Negative	Negative	Partially reannotated
OG4_17794	Mixed	Negative	Negative	Reannotated
OG4_19114	Mixed	Negative	Negative	Reannotated
OG4_23238	Mixed	Negative	Negative	Reannotated
OG4_23356	Mixed	Negative	Negative	Reannotated
OG4_23358	Mixed	Negative	Negative	Reannotated
OG4_27482	Mixed	Negative	Negative	Reannotated
OG4_27854	Mixed	Negative	Negative	Partially reannotated
OG4_28703	Mixed	Negative	Negative	Reannotated
OG4_29702	Mixed	Negative	Negative	Reannotated
OG4_30692	Mixed	Negative	Negative	Reannotated
OG4_30729	Mixed	Negative	Negative	Reannotated
OG4_33237	Mixed	Negative	Negative	Reannotated
OG4_34263	Mixed	Negative	Negative	Partially reannotated
OG4_34324	Mixed	Negative	Negative	Reannotated
OG4_34375	Mixed	Negative	Negative	Reannotated
OG4_35788	Mixed	Negative	Negative	Reannotated
OG4_36196	Mixed	Negative	Negative	Reannotated
OG4_37806	Mixed	Negative	Negative	Reannotated
OG4_37939	Mixed	Negative	Negative	Reannotated
OG4_38504	Mixed	Negative	Negative	Reannotated
OG4_38886	Mixed	Negative	Negative	Reannotated
OG4_39922	Mixed	Negative	Negative	Reannotated
OG4_41739	Mixed	Negative	Negative	Reannotated
OG4_42792	Mixed	Negative	Negative	Reannotated
OG4_42868	Mixed	Negative	Negative	Reannotated
OG4_44098	Mixed	Negative	Negative	Partially reannotated
OG4_45892	Mixed	Negative	Negative	Reannotated
OG4_45974	Mixed	Negative	Negative	Reannotated
OG4_46231	Mixed	Negative	Negative	Reannotated
OG4_48179	Mixed	Negative	Negative	Reannotated
OG4_48240	Mixed	Negative	Negative	Reannotated
OG4_48328	Mixed	Negative	Negative	Reannotated
OG4_48412	Mixed	Negative	Negative	Reannotated
OG4_48438	Mixed	Negative	Negative	Reannotated
OG4_54825	Mixed	Negative	Negative	Reannotated
OG4_54833	Mixed	Negative	Negative	Reannotated
OG4_54908	Mixed	Negative	Negative	Partially reannotated
OG4_54914	Mixed	Negative	Negative	Partially reannotated
OG4_54936	Mixed	Negative	Negative	Reannotated
OG4_54946	Mixed	Negative	Negative	Reannotated
OG4_54958	Mixed	Negative	Negative	Reannotated
OG4_64938	Mixed	Negative	Negative	Reannotated
OG4_10233	Mixed	Positive	Mixed	Reannotated
OG4_11296	Mixed	Positive	Mixed	Reannotated
OG4_118796	Mixed	Positive	Mixed	Reannotated
OG4_24215	Mixed	Positive	Mixed	Reannotated
OG4_24485	Mixed	Positive	Mixed	Reannotated
OG4_25190	Mixed	Positive	Mixed	Reannotated
OG4_27833	Mixed	Positive	Mixed	Reannotated
OG4_37693	Mixed	Positive	Mixed	Reannotated
OG4_10136	Mixed	Positive	Positive	Reannotated
OG4_10180	Mixed	Positive	Positive	Reannotated
OG4_10336	Mixed	Positive	Positive	Reannotated
OG4_10408	Mixed	Positive	Positive	Reannotated
OG4_10489	Mixed	Positive	Positive	Reannotated
OG4_10672	Mixed	Positive	Positive	Reannotated
OG4_10719	Mixed	Positive	Positive	Reannotated
OG4_10803	Mixed	Positive	Positive	Reannotated
OG4_10811	Mixed	Positive	Positive	Reannotated
OG4_10812	Mixed	Positive	Positive	Reannotated
OG4_10825	Mixed	Positive	Positive	Reannotated
OG4_10833	Mixed	Positive	Positive	Reannotated
OG4_10837	Mixed	Positive	Positive	Reannotated
OG4_10845	Mixed	Positive	Positive	Reannotated
OG4_10917	Mixed	Positive	Positive	Reannotated
OG4_10943	Mixed	Positive	Positive	Reannotated
OG4_10955	Mixed	Positive	Positive	Reannotated
OG4_11044	Mixed	Positive	Positive	Reannotated
OG4_11127	Mixed	Positive	Positive	Reannotated
OG4_11144	Mixed	Positive	Positive	Reannotated
OG4_11521	Mixed	Positive	Positive	Reannotated
OG4_11589	Mixed	Positive	Positive	Reannotated
OG4_11632	Mixed	Positive	Positive	Reannotated
OG4_11662	Mixed	Positive	Positive	Reannotated
OG4_11732	Mixed	Positive	Positive	Reannotated
OG4_118376	Mixed	Positive	Positive	Reannotated
OG4_118788	Mixed	Positive	Positive	Reannotated
OG4_11889	Mixed	Positive	Positive	Reannotated
OG4_11916	Mixed	Positive	Positive	Reannotated
OG4_12019	Mixed	Positive	Positive	Reannotated
OG4_12159	Mixed	Positive	Positive	Reannotated
OG4_12828	Mixed	Positive	Positive	Reannotated
OG4_12949	Mixed	Positive	Positive	Reannotated
OG4_13117	Mixed	Positive	Positive	Reannotated
OG4_13233	Mixed	Positive	Positive	Reannotated
OG4_13269	Mixed	Positive	Positive	Reannotated
OG4_13472	Mixed	Positive	Positive	Reannotated
OG4_13519	Mixed	Positive	Positive	Reannotated
OG4_13657	Mixed	Positive	Positive	Reannotated
OG4_13744	Mixed	Positive	Positive	Reannotated
OG4_14117	Mixed	Positive	Positive	Reannotated
OG4_14424	Mixed	Positive	Positive	Reannotated
OG4_14702	Mixed	Positive	Positive	Reannotated
OG4_15900	Mixed	Positive	Positive	Reannotated
OG4_16894	Mixed	Positive	Positive	Reannotated
OG4_17513	Mixed	Positive	Positive	Reannotated
OG4_19172	Mixed	Positive	Positive	Reannotated
OG4_19585	Mixed	Positive	Positive	Reannotated
OG4_21019	Mixed	Positive	Positive	Reannotated
OG4_21586	Mixed	Positive	Positive	Reannotated
OG4_21637	Mixed	Positive	Positive	Reannotated
OG4_22398	Mixed	Positive	Positive	Reannotated
OG4_23349	Mixed	Positive	Positive	Reannotated
OG4_23359	Mixed	Positive	Positive	Reannotated
OG4_23773	Mixed	Positive	Positive	Reannotated
OG4_24016	Mixed	Positive	Positive	Reannotated
OG4_24474	Mixed	Positive	Positive	Reannotated
OG4_24998	Mixed	Positive	Positive	Reannotated
OG4_25099	Mixed	Positive	Positive	Reannotated
OG4_25260	Mixed	Positive	Positive	Reannotated
OG4_25868	Mixed	Positive	Positive	Reannotated
OG4_25876	Mixed	Positive	Positive	Reannotated
OG4_25880	Mixed	Positive	Positive	Reannotated
OG4_26765	Mixed	Positive	Positive	Reannotated
OG4_27548	Mixed	Positive	Positive	Reannotated
OG4_27696	Mixed	Positive	Positive	Reannotated
OG4_27850	Mixed	Positive	Positive	Reannotated
OG4_27855	Mixed	Positive	Positive	Reannotated
OG4_27871	Mixed	Positive	Positive	Reannotated
OG4_27883	Mixed	Positive	Positive	Reannotated
OG4_27886	Mixed	Positive	Positive	Reannotated
OG4_27911	Mixed	Positive	Positive	Reannotated
OG4_29284	Mixed	Positive	Positive	Reannotated
OG4_30117	Mixed	Positive	Positive	Reannotated
OG4_30613	Mixed	Positive	Positive	Reannotated
OG4_30632	Mixed	Positive	Positive	Reannotated
OG4_30664	Mixed	Positive	Positive	Reannotated
OG4_30669	Mixed	Positive	Positive	Reannotated
OG4_30690	Mixed	Positive	Positive	Reannotated
OG4_30703	Mixed	Positive	Positive	Reannotated
OG4_33361	Mixed	Positive	Positive	Reannotated
OG4_34082	Mixed	Positive	Positive	Reannotated
OG4_34112	Mixed	Positive	Positive	Reannotated
OG4_34299	Mixed	Positive	Positive	Reannotated
OG4_34331	Mixed	Positive	Positive	Reannotated
OG4_34333	Mixed	Positive	Positive	Reannotated
OG4_34338	Mixed	Positive	Positive	Reannotated
OG4_34342	Mixed	Positive	Positive	Reannotated
OG4_34378	Mixed	Positive	Positive	Reannotated
OG4_34484	Mixed	Positive	Positive	Reannotated
OG4_34486	Mixed	Positive	Positive	Reannotated
OG4_35778	Mixed	Positive	Positive	Reannotated
OG4_35952	Mixed	Positive	Positive	Reannotated
OG4_36474	Mixed	Positive	Positive	Reannotated
OG4_37649	Mixed	Positive	Positive	Reannotated
OG4_37676	Mixed	Positive	Positive	Reannotated
OG4_37940	Mixed	Positive	Positive	Reannotated
OG4_38540	Mixed	Positive	Positive	Reannotated
OG4_38873	Mixed	Positive	Positive	Reannotated
OG4_39404	Mixed	Positive	Positive	Reannotated
OG4_40800	Mixed	Positive	Positive	Reannotated
OG4_41088	Mixed	Positive	Positive	Reannotated
OG4_41248	Mixed	Positive	Positive	Reannotated
OG4_41271	Mixed	Positive	Positive	Reannotated
OG4_41272	Mixed	Positive	Positive	Reannotated
OG4_41452	Mixed	Positive	Positive	Reannotated
OG4_41653	Mixed	Positive	Positive	Reannotated
OG4_41738	Mixed	Positive	Positive	Reannotated
OG4_41741	Mixed	Positive	Positive	Reannotated
OG4_42305	Mixed	Positive	Positive	Reannotated
OG4_42495	Mixed	Positive	Positive	Reannotated
OG4_42707	Mixed	Positive	Positive	Reannotated
OG4_42709	Mixed	Positive	Positive	Reannotated
OG4_42805	Mixed	Positive	Positive	Reannotated
OG4_42862	Mixed	Positive	Positive	Reannotated
OG4_44547	Mixed	Positive	Positive	Reannotated
OG4_44643	Mixed	Positive	Positive	Reannotated
OG4_44949	Mixed	Positive	Positive	Reannotated
OG4_45849	Mixed	Positive	Positive	Reannotated
OG4_45895	Mixed	Positive	Positive	Reannotated
OG4_46055	Mixed	Positive	Positive	Reannotated
OG4_46501	Mixed	Positive	Positive	Reannotated
OG4_47482	Mixed	Positive	Positive	Reannotated
OG4_47550	Mixed	Positive	Positive	Reannotated
OG4_48007	Mixed	Positive	Positive	Reannotated
OG4_48018	Mixed	Positive	Positive	Reannotated
OG4_48101	Mixed	Positive	Positive	Reannotated
OG4_48107	Mixed	Positive	Positive	Reannotated
OG4_48129	Mixed	Positive	Positive	Reannotated
OG4_48144	Mixed	Positive	Positive	Reannotated
OG4_48163	Mixed	Positive	Positive	Reannotated
OG4_48202	Mixed	Positive	Positive	Reannotated
OG4_48203	Mixed	Positive	Positive	Reannotated
OG4_48259	Mixed	Positive	Positive	Reannotated
OG4_48277	Mixed	Positive	Positive	Reannotated
OG4_48311	Mixed	Positive	Positive	Reannotated
OG4_48314	Mixed	Positive	Positive	Reannotated
OG4_48315	Mixed	Positive	Positive	Reannotated
OG4_48350	Mixed	Positive	Positive	Reannotated
OG4_48376	Mixed	Positive	Positive	Reannotated
OG4_48413	Mixed	Positive	Positive	Reannotated
OG4_48420	Mixed	Positive	Positive	Reannotated
OG4_48442	Mixed	Positive	Positive	Reannotated
OG4_48450	Mixed	Positive	Positive	Reannotated
OG4_48456	Mixed	Positive	Positive	Reannotated
OG4_48466	Mixed	Positive	Positive	Reannotated
OG4_48472	Mixed	Positive	Positive	Reannotated
OG4_49679	Mixed	Positive	Positive	Reannotated
OG4_53798	Mixed	Positive	Positive	Reannotated
OG4_54213	Mixed	Positive	Positive	Reannotated
OG4_54789	Mixed	Positive	Positive	Reannotated
OG4_54802	Mixed	Positive	Positive	Reannotated
OG4_54820	Mixed	Positive	Positive	Reannotated
OG4_54821	Mixed	Positive	Positive	Reannotated
OG4_54826	Mixed	Positive	Positive	Reannotated
OG4_54834	Mixed	Positive	Positive	Reannotated
OG4_54909	Mixed	Positive	Positive	Reannotated
OG4_54960	Mixed	Positive	Positive	Reannotated
OG4_64889	Mixed	Positive	Positive	Reannotated
OG4_64931	Mixed	Positive	Positive	Reannotated
OG4_64945	Mixed	Positive	Positive	Reannotated
OG4_64950	Mixed	Positive	Positive	Reannotated
OG4_64957	Mixed	Positive	Positive	Reannotated
OG4_76722	Mixed	Positive	Positive	Reannotated
OG4_84476	Mixed	Positive	Positive	Reannotated
OG4_84493	Mixed	Positive	Positive	Reannotated
OG4_84517	Mixed	Positive	Positive	Reannotated
OG4_84537	Mixed	Positive	Positive	Reannotated
OG4_84674	Mixed	Positive	Positive	Reannotated
OG4_84687	Mixed	Positive	Positive	Reannotated
OG4_10188 *	Negative	Negative	Mixed	N.A.
OG4_10752 *	Negative	Negative	Mixed	N.A.
OG4_118782 *	Negative	Negative	Mixed	N.A.
OG4_18404	Negative	Negative	Mixed	N.A.
OG4_25675 *	Negative	Negative	Mixed	N.A.
OG4_41254 *	Negative	Negative	Mixed	N.A.
OG4_48174 *	Negative	Negative	Mixed	N.A.
OG4_48249 *	Negative	Negative	Mixed	N.A.
OG4_104240 *	Positive	Positive	Mixed	N.A.
OG4_11253	Positive	Positive	Mixed	N.A.
OG4_11447 *	Positive	Positive	Mixed	N.A.
OG4_118790	Positive	Positive	Mixed	N.A.
OG4_13131	Positive	Positive	Mixed	N.A.
OG4_14257	Positive	Positive	Mixed	N.A.
OG4_29509	Positive	Positive	Mixed	N.A.
OG4_37698	Positive	Positive	Mixed	N.A.
OG4_38479	Positive	Positive	Mixed	N.A.
OG4_42320	Positive	Positive	Mixed	N.A.
OG4_45000	Positive	Positive	Mixed	N.A.
OG4_45867 *	Positive	Positive	Mixed	N.A.
OG4_48137 *	Positive	Positive	Mixed	N.A.
OG4_48204	Positive	Positive	Mixed	N.A.
OG4_48313 *	Positive	Positive	Mixed	N.A.
OG4_48480	Positive	Positive	Mixed	N.A.
OG4_52910	Positive	Positive	Mixed	N.A.
OG4_54659 *	Positive	Positive	Mixed	N.A.
* Groups that were selected for inspection of alignments after being reclassified as Mixed due to optimization of signal peptide parameters thresholds.
N.A. = not applicable.
